# Supplementary material for: Circulating MicroRNA Profiles in Pregnant South African Women with Different Types of Diabetes Mellitus
Source: Int J Mol Sci. 2025 Sep 24;26(19):9337. doi: 10.3390/ijms26199337 (PMC12524793; doi:10.3390/ijms26199337)
Supplement: Supplementary file 1 [file ijms-26-09337-s001.zip]

Archive with 1 entries (1 files):
- ijms-3855744-supplementary.pdf
